# Supplementary material for: Comparative analysis of CDR3 length-dependent patterns in VHHs
Source: Front Immunol. 2025 Aug 15;16:1647230. doi: 10.3389/fimmu.2025.1647230 (PMC12394203; doi:10.3389/fimmu.2025.1647230)
Supplement: Supplementary file 2 [file Table1.xlsx]

## Sheet: Sheet1
PDBID	Ab chain	Ag chain	CDR3Len	Species	Species_type
4n9o	B	A	17	Lama glama (9844)	Alpaca/Llama
8k46	I	C	16	Vicugna pacos (30538)	Alpaca/Llama
8ce4	G	B	17	Vicugna pacos (30538)	Alpaca/Llama
3rjq	B	A	20	Lama glama (9844)	Alpaca/Llama
7r73	A	G	20	Lama glama (9844)	Alpaca/Llama
4kml	B	A	17	Lama glama (9844)	Alpaca/Llama
7r74	D	A	12	Lama glama (9844)	Alpaca/Llama
8gnj	C	A	6	Vicugna pacos (30538)	Alpaca/Llama
5o2u	B	A	8	Lama glama (9844)	Alpaca/Llama
7n9v	H	K	8	Lama glama (9844)	Alpaca/Llama
5f1k	D	B	17	Lama glama (9844)	Alpaca/Llama
5f1o	B	A	21	Lama glama (9844)	Alpaca/Llama
7rby	D	C	23	Lama glama (9844)	Alpaca/Llama
9b71	H	B	20	Lama glama (9844)	Alpaca/Llama
5f21	B	A	11	Lama glama (9844)	Alpaca/Llama
8sfz	C	D	17	Lama glama (9844)	Alpaca/Llama
6ey0	E	A	19	Lama glama (9844)	Alpaca/Llama
4x7f	D	B	7	Vicugna pacos (30538)	Alpaca/Llama
8g0i	D	A	10	Lama glama (9844)	Alpaca/Llama
4x7c	D	B	14	Vicugna pacos (30538)	Alpaca/Llama
4pir	G	A	13	Lama glama (9844)	Alpaca/Llama
4hep	G	A	24	Lama glama (9844)	Alpaca/Llama
7zox	C	A	16	Vicugna pacos (30538)	Alpaca/Llama
6yu8	B	A	15	Lama glama (9844)	Alpaca/Llama
8h63	B	A	14	Lama glama (9844)	Alpaca/Llama
7xld	B	A	15	Lama glama (9844)	Alpaca/Llama
6app	A	B	11	Lama glama (9844)	Alpaca/Llama
7sr5	D	C	10	Lama glama (9844)	Alpaca/Llama
8c5h	N	S	10	Vicugna pacos (30538)	Alpaca/Llama
8qf4	E	A	19	Vicugna pacos (30538)	Alpaca/Llama
5nqw	D	A	15	Lama glama (9844)	Alpaca/Llama
8q6r	B	F	13	Lama glama (9844)	Alpaca/Llama
9en2	B	A	14	Lama glama (9844)	Alpaca/Llama
8u3s	B	A	11	Lama glama (9844)	Alpaca/Llama
7q3q	B	A	20	Vicugna pacos (30538)	Alpaca/Llama
7r98	D	A	19	Lama glama (9844)	Alpaca/Llama
7n0r	C	A	14	Lama glama (9844)	Alpaca/Llama
6h16	B	A	12	Lama glama (9844)	Alpaca/Llama
8qf5	A	B	12	Vicugna pacos (30538)	Alpaca/Llama
7czd	C	D	8	Lama glama (9844)	Alpaca/Llama
8wlj	D	A	13	Vicugna pacos (30538)	Alpaca/Llama
8q93	C	A	23	Vicugna pacos (30538)	Alpaca/Llama
8f6u	B	D	17	Vicugna pacos (30538)	Alpaca/Llama
5sv3	A	B	19	Lama glama (9844)	Alpaca/Llama
7ri1	B	A	17	Lama glama (9844)	Alpaca/Llama
8dfl	E	A	10	Lama glama (9844)	Alpaca/Llama
4orz	C	B	10	Lama glama (9844)	Alpaca/Llama
8cml	C	B	20	Lama glama (9844)	Alpaca/Llama
8ew6	V	W	17	Lama glama (9844)	Alpaca/Llama
7q3r	F	A	21	Vicugna pacos (30538)	Alpaca/Llama
6z20	D	C	14	Lama glama (9844)	Alpaca/Llama
8aok	B	A	20	Lama glama (9844)	Alpaca/Llama
4krp	B	A	20	Lama glama (9844)	Alpaca/Llama
4grw	H	B	16	Lama glama (9844)	Alpaca/Llama
8w90	C	D	17	Vicugna pacos (30538)	Alpaca/Llama
7r1z	C	A	11	Vicugna pacos (30538)	Alpaca/Llama
8aom	V	A	12	Lama glama (9844)	Alpaca/Llama
6v7y	F	A	20	Lama glama (9844)	Alpaca/Llama
7b2q	D	C	17	Lama glama (9844)	Alpaca/Llama
8evd	J	L	17	Vicugna pacos (30538)	Alpaca/Llama
4grw	E	D	18	Lama glama (9844)	Alpaca/Llama
8yj8	D	B	18	Vicugna pacos (30538)	Alpaca/Llama
8h64	F	E	18	Lama glama (9844)	Alpaca/Llama
4grw	J	A	19	Lama glama (9844)	Alpaca/Llama
4laj	M	F	16	Lama glama (9844)	Alpaca/Llama
8f4p	D	A	10	Lama glama (9844)	Alpaca/Llama
8coe	B	C	19	Lama glama (9844)	Alpaca/Llama
8cml	A	B	12	Lama glama (9844)	Alpaca/Llama
7a6o	B	A	21	Lama glama (9844)	Alpaca/Llama
7aej	D	A	16	Lama glama (9844)	Alpaca/Llama
6fyw	C	A	22	Lama glama (9844)	Alpaca/Llama
6rnk	B	A	22	Vicugna pacos (30538)	Alpaca/Llama
8f6v	A	C	20	Vicugna pacos (30538)	Alpaca/Llama
8v5k	G	A	10	Lama glama (9844)	Alpaca/Llama
8ukv	C	A	14	Lama glama (9844)	Alpaca/Llama
8ee2	L	J	14	Vicugna pacos (30538)	Alpaca/Llama
8v62	E	B	9	Lama glama (9844)	Alpaca/Llama
8cyj	A	R	17	Lama glama (9844)	Alpaca/Llama
8v5k	E	B	15	Lama glama (9844)	Alpaca/Llama
7q3r	G	A	15	Vicugna pacos (30538)	Alpaca/Llama
6z1v	B	A	16	Lama glama (9844)	Alpaca/Llama
3k81	B	C	15	Lama glama (9844)	Alpaca/Llama
8h5u	B	A	5	Vicugna pacos (30538)	Alpaca/Llama
7a5v	O	A	18	Lama glama (9844)	Alpaca/Llama
8cwu	B	A	15	Lama glama (9844)	Alpaca/Llama
8cyc	F	C	20	Lama glama (9844)	Alpaca/Llama
7n9t	E	A	15	Lama glama (9844)	Alpaca/Llama
8cy6	D	A	14	Lama glama (9844)	Alpaca/Llama
8cyj	B	R	18	Lama glama (9844)	Alpaca/Llama
8cxq	D	A	14	Lama glama (9844)	Alpaca/Llama
7pqq	B	A	19	Lama glama (9844)	Alpaca/Llama
4w2o	A	B	12	Lama glama (9844)	Alpaca/Llama
4w2q	E	F	12	Lama glama (9844)	Alpaca/Llama
6u54	A	B	8	Lama glama (9844)	Alpaca/Llama
8pnv	L	I	11	Vicugna pacos (30538)	Alpaca/Llama
6qv1	E	B	9	Vicugna pacos (30538)	Alpaca/Llama
6qv2	F	D	22	Vicugna pacos (30538)	Alpaca/Llama
8pnl	D	C	12	Vicugna pacos (30538)	Alpaca/Llama
6qgy	D	C	16	Lama glama (9844)	Alpaca/Llama
3k74	B	A	10	Lama glama (9844)	Alpaca/Llama
7kbk	C	A	20	Vicugna pacos (30538)	Alpaca/Llama
8h91	C	A	12	Vicugna pacos (30538)	Alpaca/Llama
7wn0	B	A	17	Vicugna pacos (30538)	Alpaca/Llama
7qbe	E	A	19	Vicugna pacos (30538)	Alpaca/Llama
7w1s	B	A	8	Vicugna pacos (30538)	Alpaca/Llama
6rah	C	B	17	Vicugna pacos (30538)	Alpaca/Llama
5vxk	B	A	21	Vicugna pacos (30538)	Alpaca/Llama
8pjp	C	A	19	Vicugna pacos (30538)	Alpaca/Llama
7m1h	F	A	16	Vicugna pacos (30538)	Alpaca/Llama
8pij	B	A	20	Vicugna pacos (30538)	Alpaca/Llama
8piz	B	A	20	Vicugna pacos (30538)	Alpaca/Llama
6x05	K	A	15	Vicugna pacos (30538)	Alpaca/Llama
7l6v	F	A	19	Vicugna pacos (30538)	Alpaca/Llama
8h5t	B	A	15	Vicugna pacos (30538)	Alpaca/Llama
7uia	E	D	22	Vicugna pacos (30538)	Alpaca/Llama
7k7y	D	A	17	Vicugna pacos (30538)	Alpaca/Llama
6obe	B	A	13	Vicugna pacos (30538)	Alpaca/Llama
7lzp	F	D	11	Vicugna pacos (30538)	Alpaca/Llama
8ozb	A	F	14	Lama glama (9844)	Alpaca/Llama
8ozb	C	E	14	Lama glama (9844)	Alpaca/Llama
6obg	D	B	14	Vicugna pacos (30538)	Alpaca/Llama
6ocd	D	C	16	Vicugna pacos (30538)	Alpaca/Llama
7ph7	D	A	8	Vicugna pacos (30538)	Alpaca/Llama
7ph4	C	B	8	Vicugna pacos (30538)	Alpaca/Llama
7ndf	C	B	8	Vicugna pacos (30538)	Alpaca/Llama
7ph2	C	B	8	Vicugna pacos (30538)	Alpaca/Llama
7ph3	C	B	8	Vicugna pacos (30538)	Alpaca/Llama
6qgw	B	A	15	Lama glama (9844)	Alpaca/Llama
5ovw	H	A	20	Lama glama (9844)	Alpaca/Llama
9fzd	B	A	13	Vicugna pacos (30538)	Alpaca/Llama
7qbg	E	C	18	Vicugna pacos (30538)	Alpaca/Llama
4nbz	D	C	17	Lama glama (9844)	Alpaca/Llama
7anq	B	A	20	Lama glama (9844)	Alpaca/Llama
4krm	D	C	17	Lama glama (9844)	Alpaca/Llama
8gjr	A	C	13	Vicugna pacos (30538)	Alpaca/Llama
8eln	C	A	13	Vicugna pacos (30538)	Alpaca/Llama
8g0w	H	F	14	Lama glama (9844)	Alpaca/Llama
6u52	A	B	14	Lama glama (9844)	Alpaca/Llama
6cwg	D	C	20	Vicugna pacos (30538)	Alpaca/Llama
7l6v	B	A	10	Vicugna pacos (30538)	Alpaca/Llama
6ul4	B	A	19	Vicugna pacos (30538)	Alpaca/Llama
5vxl	B	A	9	Vicugna pacos (30538)	Alpaca/Llama
7th2	C	A	18	Vicugna pacos (30538)	Alpaca/Llama
5vxj	F	E	12	Vicugna pacos (30538)	Alpaca/Llama
7kbi	C	A	19	Vicugna pacos (30538)	Alpaca/Llama
6obc	B	A	13	Vicugna pacos (30538)	Alpaca/Llama
7tgf	B	A	18	Vicugna pacos (30538)	Alpaca/Llama
7m1h	E	A	15	Vicugna pacos (30538)	Alpaca/Llama
7zmm	G	D	19	Lama glama (9844)	Alpaca/Llama
8g72	A	B	22	Vicugna pacos (30538)	Alpaca/Llama
6ssi	J	E	5	Lama glama (9844)	Alpaca/Llama
6tyl	I	F	17	Lama glama (9844)	Alpaca/Llama
6gjq	B	A	15	Lama glama (9844)	Alpaca/Llama
6xw7	H	F	10	Vicugna pacos (30538)	Alpaca/Llama
5usf	C	B	11	Lama glama (9844)	Alpaca/Llama
6h70	D	A	19	Vicugna pacos (30538)	Alpaca/Llama
4n1h	B	A	20	Lama glama (9844)	Alpaca/Llama
4i1n	B	A	20	lama glama (9844)	Alpaca/Llama
4i13	B	A	20	lama glama (9844)	Alpaca/Llama
4mqs	B	A	11	Lama glama (9844)	Alpaca/Llama
3k80	A	C	17	Lama glama (9844)	Alpaca/Llama
8hbj	F	A	18	Lama glama (9844)	Alpaca/Llama
6xw6	C	A	21	Vicugna pacos (30538)	Alpaca/Llama
6rvc	E	B	17	Lama glama (9844)	Alpaca/Llama
8hn1	D	A	15	Lama glama (9844)	Alpaca/Llama
8en1	D	B	22	Vicugna pacos (30538)	Alpaca/Llama
8pe2	B	A	15	Vicugna pacos (30538)	Alpaca/Llama
7ar0	B	A	19	Lama glama (9844)	Alpaca/Llama
4qo1	A	B	16	Lama glama (9844)	Alpaca/Llama
8g78	J	A	8	Vicugna pacos (30538)	Alpaca/Llama
6ssp	K	A	22	Lama glama (9844)	Alpaca/Llama
3zkx	C	A	5	LAMA GLAMA (9844)	Alpaca/Llama
5hgg	T	A	20	Vicugna pacos (30538)	Alpaca/Llama
6tyl	E	A	15	Lama glama (9844)	Alpaca/Llama
5bop	A	B	18	Lama glama (9844)	Alpaca/Llama
5o8f	L	B	18	Lama glama (9844)	Alpaca/Llama
5o8f	O	E	18	Lama glama (9844)	Alpaca/Llama
8uw9	B	A	10	Lama glama (9844)	Alpaca/Llama
4cdg	D	B	13	LAMA GLAMA (9844)	Alpaca/Llama
4weu	D	B	14	Lama glama (9844)	Alpaca/Llama
8en2	D	A	19	Vicugna pacos (30538)	Alpaca/Llama
7k65	B	A	12	Lama glama (9844)	Alpaca/Llama
7lvw	I	D	16	Lama glama (9844)	Alpaca/Llama
8emz	B	A	21	Vicugna pacos (30538)	Alpaca/Llama
7zau	H	G	17	Lama glama (9844)	Alpaca/Llama
6hjx	J	E	17	Lama glama (9844)	Alpaca/Llama
6h72	C	A	15	Vicugna pacos (30538)	Alpaca/Llama
4ksd	B	A	11	Lama glama (9844)	Alpaca/Llama
7usv	C	A	17	Vicugna pacos (30538)	Alpaca/Llama
6waq	C	D	18	Lama glama (9844)	Alpaca/Llama
6xw5	C	A	11	Vicugna pacos (30538)	Alpaca/Llama
5lwf	C	A	18	Lama glama (9844)	Alpaca/Llama
5da0	B	A	15	Lama glama (9844)	Alpaca/Llama
6h1f	A	B	20	Lama glama (9844)	Alpaca/Llama
7uny	C	A	17	Vicugna pacos (30538)	Alpaca/Llama
7dst	E	C	11	Lama glama (9844)	Alpaca/Llama
7s7r	B	A	14	Vicugna pacos (30538)	Alpaca/Llama
8en0	D	A	10	Vicugna pacos (30538)	Alpaca/Llama
5lhr	B	A	14	Vicugna pacos (30538)	Alpaca/Llama
3stb	B	C	20	Lama glama (9844)	Alpaca/Llama
4dka	A	D	20	Lama glama (9844)	Alpaca/Llama
8gz5	B	A	13	Vicugna pacos (30538)	Alpaca/Llama
7f5h	D	B	9	Vicugna pacos (30538)	Alpaca/Llama
6h7n	C	A	14	Lama glama (9844)	Alpaca/Llama
7yaj	C	A	20	Vicugna pacos (30538)	Alpaca/Llama
6gju	C	A	14	Lama glama (9844)	Alpaca/Llama
7zml	F	A	19	Lama glama (9844)	Alpaca/Llama
3ezj	B	A	14	LAMA GLAMA (9844)	Alpaca/Llama
6ibl	D	B	14	Lama glama (9844)	Alpaca/Llama
8w1v	D	A	13	Lama glama (9844)	Alpaca/Llama
5hvf	B	A	14	Vicugna pacos (30538)	Alpaca/Llama
8g73	F	D	9	Vicugna pacos (30538)	Alpaca/Llama
6gjs	C	A	12	Lama glama (9844)	Alpaca/Llama
8en6	C	A	13	Vicugna pacos (30538)	Alpaca/Llama
8jtw	B	A	16	Lama glama (9844)	Alpaca/Llama
6o3c	B	A	16	Lama glama (9844)	Alpaca/Llama
5m94	D	C	15	Lama glama (9844)	Alpaca/Llama
7zw1	C	B	19	Lama (9839)	Alpaca/Llama
8tzu	C	B	13	Vicugna pacos (30538)	Alpaca/Llama
6gs4	H	A	18	Lama glama (9844)	Alpaca/Llama
6i8h	B	A	11	Lama glama (9844)	Alpaca/Llama
6xw4	C	A	15	Vicugna pacos (30538)	Alpaca/Llama
8r4d	B	A	17	Lama glama (9844)	Alpaca/Llama
6i8g	B	A	17	Lama glama (9844)	Alpaca/Llama
6h6y	F	B	10	Vicugna pacos (30538)	Alpaca/Llama
4p2c	G	B	16	Lama glama (9844)	Alpaca/Llama
7aqz	D	A	17	Lama glama (9844)	Alpaca/Llama
4wem	B	A	15	Lama glama (9844)	Alpaca/Llama
4fhb	D	A	22	Lama glama (9844)	Alpaca/Llama
4eig	B	A	11	Lama glama (9844)	Alpaca/Llama
6q6z	B	A	16	Lama glama (9844)	Alpaca/Llama
6gkd	C	A	16	Lama glama (9844)	Alpaca/Llama
7kjh	B	D	13	Vicugna pacos (30538)	Alpaca/Llama
4ej1	C	B	21	Lama glama (9844)	Alpaca/Llama
2wzp	D	B	16	LAMA GLAMA (9844)	Alpaca/Llama
5ip4	A	E	6	Lama glama (9844)	Alpaca/Llama
7aqx	C	A	16	Lama glama (9844)	Alpaca/Llama
8en3	C	A	17	Vicugna pacos (30538)	Alpaca/Llama
8h3y	E	C	14	Vicugna pacos (30538)	Alpaca/Llama
7vq0	E	B	11	Vicugna pacos (30538)	Alpaca/Llama
8dam	B	A	15	Lama glama (9844)	Alpaca/Llama
5tjw	K	A	16	Vicugna pacos (30538)	Alpaca/Llama
3k7u	A	C	15	Lama glama (9844)	Alpaca/Llama
7aqy	D	A	19	Lama glama (9844)	Alpaca/Llama
6gjs	B	A	17	Lama glama (9844)	Alpaca/Llama
8en5	H	D	18	Vicugna pacos (30538)	Alpaca/Llama
7x2l	B	E	10	Vicugna pacos (30538)	Alpaca/Llama
8pe1	C	A	16	Vicugna pacos (30538)	Alpaca/Llama
5o02	C	A	17	Vicugna pacos (30538)	Alpaca/Llama
7nmu	C	A	19	Lama glama (9844)	Alpaca/Llama
5o0w	G	C	26	Vicugna pacos (30538)	Alpaca/Llama
8en4	D	A	10	Vicugna pacos (30538)	Alpaca/Llama
7x2m	B	E	19	Vicugna pacos (30538)	Alpaca/Llama
3cfi	I	H	11	Lama glama (9844)	Alpaca/Llama
6mxt	N	A	10	Lama glama (9844)	Alpaca/Llama
6fv0	F	A	8	Lama glama (9844)	Alpaca/Llama
9g1y	D	B	24	Lama glama (9844)	Alpaca/Llama
9g2a	C	A	20	Lama glama (9844)	Alpaca/Llama
9g2g	C	A	17	Lama glama (9844)	Alpaca/Llama
7lx5	A	B	17	Vicugna pacos (30538)	Alpaca/Llama
5ja9	A	C	10	Lama glama (9844)	Alpaca/Llama
8g2y	N	A	21	Lama glama (9844)	Alpaca/Llama
8iq4	N	A	21	Vicugna pacos (30538)	Alpaca/Llama
7wcn	N	B	21	Lama glama (9844)	Alpaca/Llama
8xgr	N	B	21	Lama glama (9844)	Alpaca/Llama
8h3x	A	C	15	Vicugna pacos (30538)	Alpaca/Llama
3zkq	D	A	5	LAMA GLAMA (9844)	Alpaca/Llama
9g7k	C	B	23	Lama glama (9844)	Alpaca/Llama
9g5z	C	A	10	Lama glama (9844)	Alpaca/Llama
6fe4	H	C	10	Vicugna pacos (30538)	Alpaca/Llama
6r7t	A	B	12	Lama glama (9844)	Alpaca/Llama
8av2	D	B	22	Lama glama (9844)	Alpaca/Llama
7ust	B	A	21	Vicugna pacos (30538)	Alpaca/Llama
9g48	C	A	24	Lama glama (9844)	Alpaca/Llama
8g75	G	D	20	Vicugna pacos (30538)	Alpaca/Llama
5ja8	F	E	14	Lama glama (9844)	Alpaca/Llama
5toj	F	C	18	Lama glama (9844)	Alpaca/Llama
5tok	F	C	18	Lama glama (9844)	Alpaca/Llama
5lhn	B	A	26	Vicugna pacos (30538)	Alpaca/Llama
6tyl	H	F	8	Lama glama (9844)	Alpaca/Llama
7kji	A	B	9	Vicugna pacos (30538)	Alpaca/Llama
8r4c	C	A	14	Lama glama (9844)	Alpaca/Llama
8dqu	A	C	18	Lama glama (9844)	Alpaca/Llama
5m2m	D	B	17	Lama glama (9844)	Alpaca/Llama
4kro	B	A	23	Lama glama (9844)	Alpaca/Llama
7f5g	B	A	11	Vicugna pacos (30538)	Alpaca/Llama
5g5r	B	A	11	LAMA GLAMA (9844)	Alpaca/Llama
6rtw	B	A	14	Lama glama (9844)	Alpaca/Llama
5hvh	B	A	16	Vicugna pacos (30538)	Alpaca/Llama
5f7k	D	B	8	Lama glama (9844)	Alpaca/Llama
8et0	D	B	12	Vicugna pacos (30538)	Alpaca/Llama
5o04	D	B	14	Vicugna pacos (30538)	Alpaca/Llama
7unz	C	B	14	Vicugna pacos (30538)	Alpaca/Llama
4m3k	B	A	14	Lama glama (9844)	Alpaca/Llama
5f7l	B	A	17	Lama glama (9844)	Alpaca/Llama
6gk4	C	A	11	Lama glama (9844)	Alpaca/Llama
5o05	C	B	14	Vicugna pacos (30538)	Alpaca/Llama
5omn	C	B	7	Vicugna pacos (30538)	Alpaca/Llama
8tw3	Y	X	17	Lama glama (9844)	Alpaca/Llama
5dfz	E	C	9	Lama glama (9844)	Alpaca/Llama
9g5l	B	A	28	Lama glama (9844)	Alpaca/Llama
7wd1	C	B	23	Vicugna pacos (30538)	Alpaca/Llama
7ldj	H	D	23	Vicugna pacos (30538)	Alpaca/Llama
8k33	J	I	9	Vicugna pacos (30538)	Alpaca/Llama
5y80	B	A	15	Lama glama (9844)	Alpaca/Llama
5o04	F	A	9	Vicugna pacos (30538)	Alpaca/Llama
6u55	A	B	11	Lama glama (9844)	Alpaca/Llama
4wen	B	A	15	Lama glama (9844)	Alpaca/Llama
8tng	J	A	17	Lama glama (9844)	Alpaca/Llama
8g77	F	D	13	Vicugna pacos (30538)	Alpaca/Llama
5mje	B	A	14	Lama glama (9844)	Alpaca/Llama
9g4g	B	A	21	Lama glama (9844)	Alpaca/Llama
7wd2	C	A	21	Vicugna pacos (30538)	Alpaca/Llama
8emy	L	E	9	Vicugna pacos (30538)	Alpaca/Llama
7nx0	E	B	19	Lama glama (9844)	Alpaca/Llama
8tzu	E	A	19	Vicugna pacos (30538)	Alpaca/Llama
8hr2	B	A	21	Vicugna pacos (30538)	Alpaca/Llama
7om4	B	A	16	Lama glama (9844)	Alpaca/Llama
8dam	C	A	22	Lama glama (9844)	Alpaca/Llama
4w6w	B	A	19	Lama glama (9844)	Alpaca/Llama
4w6y	B	A	22	Lama glama (9844)	Alpaca/Llama
8hr2	C	A	18	Vicugna pacos (30538)	Alpaca/Llama
4y8d	C	A	17	Lama glama (9844)	Alpaca/Llama
4w6x	B	A	18	Lama glama (9844)	Alpaca/Llama
6war	H	G	14	Lama glama (9844)	Alpaca/Llama
8tw3	B	F	19	Lama glama (9844)	Alpaca/Llama
8tnh	H	C	18	Lama glama (9844)	Alpaca/Llama
4gft	B	A	17	LAMA GLAMA (9844)	Alpaca/Llama
6ze1	B	A	14	Lama glama (9844)	Alpaca/Llama
8heg	D	C	15	Lama glama (9844)	Alpaca/Llama
7zmv	G	A	19	Lama glama (9844)	Alpaca/Llama
7zmr	C	B	19	Lama glama (9844)	Alpaca/Llama
7zmo	C	B	19	Lama glama (9844)	Alpaca/Llama
7zms	K	A	19	Lama glama (9844)	Alpaca/Llama
7zmn	K	B	19	Lama glama (9844)	Alpaca/Llama
7zmp	K	B	19	Lama glama (9844)	Alpaca/Llama
7zmq	K	A	19	Lama glama (9844)	Alpaca/Llama
6xzf	B	A	8	Lama glama (9844)	Alpaca/Llama
8q7s	N	M	8	Vicugna pacos (30538)	Alpaca/Llama
8q93	B	A	7	Vicugna pacos (30538)	Alpaca/Llama
8q95	B	A	20	Vicugna pacos (30538)	Alpaca/Llama
7a17	B	A	16	Lama glama (9844)	Alpaca/Llama
7a0v	F	E	16	Lama glama (9844)	Alpaca/Llama
7nqa	C	B	17	Vicugna pacos (30538)	Alpaca/Llama
4nbx	B	A	16	Lama glama (9844)	Alpaca/Llama
5l21	B	A	5	Vicugna pacos (30538)	Alpaca/Llama
7z1b	F	A	20	Lama glama (9844)	Alpaca/Llama
7z7x	E	B	20	Lama glama (9844)	Alpaca/Llama
6zbp	F	E	20	Lama glama (9844)	Alpaca/Llama
7z1a	E	C	20	Lama glama (9844)	Alpaca/Llama
6yz5	F	E	20	Lama glama (9844)	Alpaca/Llama
7z1e	F	E	20	Lama glama (9844)	Alpaca/Llama
7z85	D	A	20	Lama glama (9844)	Alpaca/Llama
5td8	E	A	20	Vicugna pacos (30538)	Alpaca/Llama
6ui1	D	A	7	Vicugna pacos (30538)	Alpaca/Llama
7oaq	F	E	20	Lama glama (9844)	Alpaca/Llama
8be5	N	A	8	Lama glama (9844)	Alpaca/Llama
7ozt	A	B	13	Lama glama (9844)	Alpaca/Llama
6h02	B	A	17	Lama glama (9844)	Alpaca/Llama
6gci	B	A	17	Lama glama (9844)	Alpaca/Llama
6vbg	C	A	10	Lama glama (9844)	Alpaca/Llama
4ios	F	C	16	Lama glama (9844)	Alpaca/Llama
8qz2	C	A	18	Lama glama (9844)	Alpaca/Llama
7qbd	E	B	18	Vicugna pacos (30538)	Alpaca/Llama
4pou	B	A	14	Lama glama (9844)	Alpaca/Llama
8c9x	H	C	15	Vicugna pacos huacaya (273913)	Alpaca/Llama
6eqi	B	C	18	Lama glama (9844)	Alpaca/Llama
7sp8	B	A	18	Lama glama (9844)	Alpaca/Llama
8snd	C	A	20	Lama glama (9844)	Alpaca/Llama
7sp8	C	A	20	Lama glama (9844)	Alpaca/Llama
8snc	C	A	20	Lama glama (9844)	Alpaca/Llama
8owv	B	E	18	Lama glama (9844)	Alpaca/Llama
6hhu	G	A	13	Lama glama (9844)	Alpaca/Llama
8cy7	F	C	15	Lama glama (9844)	Alpaca/Llama
6uft	B	A	19	Vicugna pacos (30538)	Alpaca/Llama
7noz	R	D	17	Lama glama (9844)	Alpaca/Llama
4hem	E	C	16	Lama glama (9844)	Alpaca/Llama
6lz2	B	A	8	Lama glama (9844)	Alpaca/Llama
6gwn	C	A	14	Vicugna pacos (30538)	Alpaca/Llama
4y7m	B	D	22	Lama glama (9844)	Alpaca/Llama
8owt	A	B	18	Lama glama (9844)	Alpaca/Llama
7apj	B	A	10	Lama glama (9844)	Alpaca/Llama
4nc2	B	A	16	Lama glama (9844)	Alpaca/Llama
7wki	B	A	26	Vicugna pacos (30538)	Alpaca/Llama
8sfx	C	A	17	Lama glama (9844)	Alpaca/Llama
8qz3	C	B	20	Lama glama (9844)	Alpaca/Llama
8qz1	C	B	19	Lama glama (9844)	Alpaca/Llama
6nfj	E	D	17	Lama glama (9844)	Alpaca/Llama
8cy9	F	C	14	Lama glama (9844)	Alpaca/Llama
7olz	B	A	17	Vicugna pacos (30538)	Alpaca/Llama
5boz	H	B	19	Vicugna pacos (30538)	Alpaca/Llama
6qgx	B	A	16	Lama glama (9844)	Alpaca/Llama
8pih	B	A	20	Lama glama (9844)	Alpaca/Llama
7n9c	E	A	19	Lama glama (9844)	Alpaca/Llama
6ey6	P	H	23	Lama glama (9844)	Alpaca/Llama
7sai	C	A	20	Lama glama (9844)	Alpaca/Llama
8cyj	D	R	20	Lama glama (9844)	Alpaca/Llama
7now	C	D	21	Vicugna pacos (30538)	Alpaca/Llama
8tao	C	B	16	Lama glama (9844)	Alpaca/Llama
7zkz	B	A	17	Lama glama (9844)	Alpaca/Llama
2xt1	B	A	6	VICUGNA PACOS (30538)	Alpaca/Llama
6qx4	E	B	13	Lama glama (9844)	Alpaca/Llama
6x04	J	I	13	Vicugna pacos (30538)	Alpaca/Llama
7ocj	H	F	9	Lama glama (9844)	Alpaca/Llama
8q7o	B	D	13	Lama glama (9844)	Alpaca/Llama
4lhj	B	A	15	Vicugna pacos (30538)	Alpaca/Llama
8sos	D	A	20	Lama glama (9844)	Alpaca/Llama
6uht	C	A	18	Vicugna pacos (30538)	Alpaca/Llama
5vak	B	A	17	Lama glama (9844)	Alpaca/Llama
7jvb	D	B	12	Lama glama (9844)	Alpaca/Llama
5vxm	B	A	18	Vicugna pacos (30538)	Alpaca/Llama
7n9a	A	E	12	Lama glama (9844)	Alpaca/Llama
8cxn	F	C	19	Lama glama (9844)	Alpaca/Llama
7pqg	B	A	19	Lama glama (9844)	Alpaca/Llama
7nvl	N	E	13	Lama glama (9844)	Alpaca/Llama
8sk5	B	A	19	Lama glama (9844)	Alpaca/Llama
8cyd	F	A	15	Lama glama (9844)	Alpaca/Llama
8opr	C	A	20	Lama glama (9844)	Alpaca/Llama
7x2j	B	S	20	Vicugna pacos (30538)	Alpaca/Llama
6xzu	A	B	12	Lama glama (9844)	Alpaca/Llama
4lgs	B	A	22	Vicugna pacos (30538)	Alpaca/Llama
5mwn	E	A	13	Lama glama (9844)	Alpaca/Llama
7qn5	F	C	18	Lama glama (9844)	Alpaca/Llama
8bgg	Y	C	13	Vicugna pacos (30538)	Alpaca/Llama
6uc6	C	A	18	Vicugna pacos (30538)	Alpaca/Llama
9en2	C	A	10	Lama glama (9844)	Alpaca/Llama
6gwn	B	A	9	Vicugna pacos (30538)	Alpaca/Llama
9biu	B	A	20	Lama glama (9844)	Alpaca/Llama
6zrv	B	A	16	Vicugna pacos (30538)	Alpaca/Llama
7km5	C	B	12	Lama glama (9844)	Alpaca/Llama
8cyj	C	R	21	Lama glama (9844)	Alpaca/Llama
8fcz	D	B	9	Lama glama (9844)	Alpaca/Llama
7bc6	B	A	12	Lama glama (9844)	Alpaca/Llama
6hhu	H	A	18	Lama glama (9844)	Alpaca/Llama
7wn1	C	A	16	Vicugna pacos (30538)	Alpaca/Llama
7nll	A	D	24	Vicugna pacos (30538)	Alpaca/Llama
7kn5	F	B	19	Vicugna pacos (30538)	Alpaca/Llama
7l6v	E	A	14	Vicugna pacos (30538)	Alpaca/Llama
7oaq	A	E	17	Lama glama (9844)	Alpaca/Llama
7x4i	F	B	17	Vicugna pacos (30538)	Alpaca/Llama
8opr	B	A	15	Lama glama (9844)	Alpaca/Llama
5mwn	N	A	13	Lama glama (9844)	Alpaca/Llama
7olz	C	A	20	Vicugna pacos (30538)	Alpaca/Llama
8uo9	B	A	13	Lama glama (9844)	Alpaca/Llama
8oud	E	B	10	Lama glama (9844)	Alpaca/Llama
6qup	B	A	11	Lama glama (9844)	Alpaca/Llama
8dp0	B	A	20	Lama glama (9844)	Alpaca/Llama
7m1h	G	A	15	Vicugna pacos (30538)	Alpaca/Llama
8be2	N	S	11	Lama glama (9844)	Alpaca/Llama
8q94	C	A	21	Vicugna pacos (30538)	Alpaca/Llama
8oww	B	A	17	Lama glama (9844)	Alpaca/Llama
8q7s	I	G	21	Vicugna pacos (30538)	Alpaca/Llama
8s0l	B	A	21	Vicugna pacos (30538)	Alpaca/Llama
5j56	B	A	17	Vicugna pacos (30538)	Alpaca/Llama
5u4m	B	A	17	Vicugna pacos (30538)	Alpaca/Llama
5u4l	B	A	17	Vicugna pacos (30538)	Alpaca/Llama
8pyr	H	E	8	Lama glama (9844)	Alpaca/Llama
7kd0	C	B	11	Lama glama (9844)	Alpaca/Llama
7z1x	E	D	12	Lama glama (9844)	Alpaca/Llama
8s0m	U	B	21	Vicugna pacos (30538)	Alpaca/Llama
6ui1	C	A	18	Vicugna pacos (30538)	Alpaca/Llama
9fzc	D	B	12	Vicugna pacos (30538)	Alpaca/Llama
8owv	F	E	17	Lama glama (9844)	Alpaca/Llama
7voa	A	B	21	Vicugna pacos (30538)	Alpaca/Llama
7rnn	C	D	9	Vicugna pacos (30538)	Alpaca/Llama
8qw4	B	A	11	Lama glama (9844)	Alpaca/Llama
8c3l	B	A	5	Lama glama (9844)	Alpaca/Llama
7na9	D	A	22	Vicugna pacos (30538)	Alpaca/Llama
8cyb	D	A	18	Lama glama (9844)	Alpaca/Llama
6ul6	C	A	8	Vicugna pacos (30538)	Alpaca/Llama
4xt1	C	A	12	Vicugna pacos (30538)	Alpaca/Llama
7yit	D	A	17	Lama glama (9844)	Alpaca/Llama
5c1m	B	A	17	Lama glama (9844)	Alpaca/Llama
7b27	C	A	15	Vicugna pacos (30538)	Alpaca/Llama
8q95	C	A	11	Vicugna pacos (30538)	Alpaca/Llama
5e0q	A	B	19	Vicugna pacos (30538)	Alpaca/Llama
7zkz	C	A	15	Lama glama (9844)	Alpaca/Llama
5nbl	F	A	17	Vicugna pacos (30538)	Alpaca/Llama
8rcq	B	A	20	Lama glama (9844)	Alpaca/Llama
8cd0	C	A	21	Lama glama (9844)	Alpaca/Llama
5mp2	C	A	18	Lama glama (9844)	Alpaca/Llama
7zra	H	B	16	Lama glama (9844)	Alpaca/Llama
7oao	F	E	14	Lama glama (9844)	Alpaca/Llama
8sne	C	A	16	Lama glama (9844)	Alpaca/Llama
7l6v	D	A	11	Vicugna pacos (30538)	Alpaca/Llama
7nkt	B	A	19	Vicugna pacos (30538)	Alpaca/Llama
6f2g	B	A	17	Lama glama (9844)	Alpaca/Llama
7b5g	B	A	15	Lama glama (9844)	Alpaca/Llama
7d4b	B	A	18	Lama glama (9844)	Alpaca/Llama
7zox	B	A	18	Vicugna pacos (30538)	Alpaca/Llama
7x7e	B	C	22	Lama (9839)	Alpaca/Llama
8sfs	C	B	20	Lama glama (9844)	Alpaca/Llama
5gxb	B	A	22	Vicugna pacos (30538)	Alpaca/Llama
7sak	B	A	17	Lama glama (9844)	Alpaca/Llama
7lzp	G	A	5	Vicugna pacos (30538)	Alpaca/Llama
8q94	B	A	20	Vicugna pacos (30538)	Alpaca/Llama
7kn5	D	B	22	Vicugna pacos (30538)	Alpaca/Llama
6obm	B	A	14	Vicugna pacos (30538)	Alpaca/Llama
7lzp	E	D	23	Vicugna pacos (30538)	Alpaca/Llama
5j1s	C	B	16	Vicugna pacos (30538)	Alpaca/Llama
7p2d	C	A	14	Lama glama (9844)	Alpaca/Llama
7k84	B	A	19	Vicugna pacos (30538)	Alpaca/Llama
8oq3	C	A	16	Lama glama (9844)	Alpaca/Llama
7qiv	C	B	16	Lama glama (9844)	Alpaca/Llama
6ehg	C	B	16	Lama glama (9844)	Alpaca/Llama
6x07	B	A	12	Vicugna pacos (30538)	Alpaca/Llama
8pih	C	A	11	Lama glama (9844)	Alpaca/Llama
7l6v	C	A	16	Vicugna pacos (30538)	Alpaca/Llama
7kdu	C	B	16	Vicugna pacos (30538)	Alpaca/Llama
4yga	H	G	16	Vicugna pacos (30538)	Alpaca/Llama
7kd2	C	B	12	Vicugna pacos (30538)	Alpaca/Llama
6zxn	D	A	11	Vicugna pacos (30538)	Alpaca/Llama
7kn6	C	A	15	Vicugna pacos (30538)	Alpaca/Llama
6x08	K	B	18	Vicugna pacos (30538)	Alpaca/Llama
6itc	V	Y	11	Lama glama (9844)	Alpaca/Llama
7z1x	F	D	16	Lama glama (9844)	Alpaca/Llama
4lgp	B	A	10	Vicugna pacos (30538)	Alpaca/Llama
6x06	K	A	18	Vicugna pacos (30538)	Alpaca/Llama
7th3	B	A	14	Vicugna pacos (30538)	Alpaca/Llama
7tgi	B	A	17	Vicugna pacos (30538)	Alpaca/Llama
8b7w	H	C	18	Lama glama (9844)	Alpaca/Llama
7epb	D	B	12	Lama glama (9844)	Alpaca/Llama
7yzi	C	B	10	Vicugna pacos (30538)	Alpaca/Llama
8ont	B	A	15	Lama glama (9844)	Alpaca/Llama
7qbf	B	A	20	Vicugna pacos (30538)	Alpaca/Llama
7qe5	B	A	18	Vicugna pacos (30538)	Alpaca/Llama
6itc	C	G	8	Lama glama (9844)	Alpaca/Llama
6obo	C	A	14	Vicugna pacos (30538)	Alpaca/Llama
5j57	B	A	19	Vicugna pacos (30538)	Alpaca/Llama
5e1h	B	A	22	Vicugna pacos (30538)	Alpaca/Llama
6h15	D	B	18	Lama glama (9844)	Alpaca/Llama
6hjy	G	B	17	Lama glama (9844)	Alpaca/Llama
6c9w	B	A	18	Lama glama (9844)	Alpaca/Llama
8b1a	B	A	17	Lama glama (9844)	Alpaca/Llama
7mdw	B	R	19	Lama glama (9844)	Alpaca/Llama
5m2i	I	C	16	Lama glama (9844)	Alpaca/Llama
7mej	B	R	16	Lama glama (9844)	Alpaca/Llama
4lgr	B	A	13	Vicugna pacos (30538)	Alpaca/Llama
4z9k	B	A	16	Vicugna pacos (30538)	Alpaca/Llama
4lhq	D	C	22	Vicugna pacos (30538)	Alpaca/Llama
6oca	D	B	18	Vicugna pacos (30538)	Alpaca/Llama
7tpr	E	C	21	Camelus dromedarius (9838)	Camel
5fuc	V	A	18	CAMELUS DROMEDARIUS (9838)	Camel
1jtp	B	M	26	Camelus dromedarius (9838)	Camel
1xfp	A	L	26	Camelus dromedarius (9838)	Camel
3g9a	B	A	25	Camelus dromedarius (9838)	Camel
1zv5	A	L	14	Camelus dromedarius (9838)	Camel
7xrp	B	F	18	Camelus dromedarius (9838)	Camel
6jb2	A	B	20	Camelus dromedarius (9838)	Camel
1zvy	A	B	20	Camelus dromedarius (9838)	Camel
1zvh	A	L	18	Camelus dromedarius (9838)	Camel
1ri8	A	B	19	Camelus dromedarius (9838)	Camel
8afe	C	A	9	Camelidae (9835)	Camel
7xqv	B	A	14	Camelus bactrianus (9837)	Camel
1rjc	A	B	21	Camelus dromedarius (9838)	Camel
8k4q	D	C	12	Camelus dromedarius (9838)	Camel
8zer	F	E	15	Camelus bactrianus (9837)	Camel
7xy4	E	C	14	Camelus bactrianus (9837)	Camel
7uby	C	A	20	Camelidae (9835)	Camel
7xy3	D	A	20	Camelus bactrianus (9837)	Camel
6u12	B	A	16	Camelus dromedarius (9838)	Camel
6dbg	C	B	16	Camelus dromedarius (9838)	Camel
7d5q	D	B	21	Camelus dromedarius (9838)	Camel
7o0s	A	B	12	Camelidae mixed library (1579311)	Camel
8bf4	D	F	11	Camelidae (9835)	Camel
8k3l	B	A	20	Camelus dromedarius (9838)	Camel
8f8x	D	A	14	Camelidae mixed library (1579311)	Camel
8bf4	B	C	17	Camelidae (9835)	Camel
7nfq	D	B	10	Camelidae mixed library (1579311)	Camel
5jds	B	A	21	Camelidae (9835)	Camel
6her	B	A	17	Camelus dromedarius (9838)	Camel
7o06	A	C	16	Camelidae mixed library (1579311)	Camel
7nir	F	A	13	Camelidae mixed library (1579311)	Camel
5c2u	B	A	21	Camelus dromedarius (9838)	Camel
5jmo	C	A	10	Camelus dromedarius (9838)	Camel
5ku0	7	3	15	Camelus dromedarius (9838)	Camel
6qpg	N	E	18	Camelidae (9835)	Camel
7vfa	D	E	18	Camelus bactrianus (9837)	Camel
7qvk	B	A	17	Camelus bactrianus (9837)	Camel
8ido	C	A	22	Camelus dromedarius (9838)	Camel
5my6	B	A	9	Camelus dromedarius (9838)	Camel
7nxx	B	A	20	Camelus dromedarius (9838)	Camel
7e+53	B	A	21	Camelus bactrianus (9837)	Camel
4kdt	A	D	21	Camelidae (9835)	Camel
7fat	B	A	26	Camelus bactrianus (9837)	Camel
7y58	C	A	16	Camelus dromedarius (9838)	Camel
7fau	B	A	21	Camelidae (9835)	Camel
7s2r	B	A	23	Camelus bactrianus (9837)	Camel
7s2s	A	D	22	Camelus bactrianus (9837)	Camel
7vfb	B	A	21	Camelus bactrianus (9837)	Camel
4i0c	D	A	21	Camelus dromedarius (9838)	Camel
1op9	A	B	17	Camelus dromedarius (9838)	Camel
8idm	B	D	24	Camelus dromedarius (9838)	Camel
6rpj	D	C	19	Camelus bactrianus (9837)	Camel
5ktz	7	3	15	Camelus dromedarius (9838)	Camel
8idi	A	D	22	Camelus dromedarius (9838)	Camel
5kwl	7	3	15	Camelus dromedarius (9838)	Camel
7y58	B	A	18	Camelus dromedarius (9838)	Camel
8iee	C	B	25	Camelus dromedarius (9838)	Camel
5ku2	7	3	15	Camelus dromedarius (9838)	Camel
1kxt	B	A	21	Camelus dromedarius (9838)	Camel
3k1k	C	A	8	Camelus dromedarius (9838)	Camel
6oq8	D	A	10	Camelidae (9835)	Camel
8im1	H	G	19	Camelus bactrianus (9837)	Camel
5imm	B	A	18	Camelidae (9835)	Camel
2p49	B	A	14	Camelus dromedarius (9838)	Camel
2p44	B	A	14	Camelus dromedarius (9838)	Camel
3qsk	B	A	14	Camelus dromedarius (9838)	Camel
2p4a	B	A	14	Camelus dromedarius (9838)	Camel
6ir2	B	A	19	Camelus bactrianus (9837)	Camel
8im0	B	A	15	Camelus bactrianus (9837)	Camel
7t5f	E	D	11	Camelidae (9835)	Camel
7ubx	D	A	15	Camelidae (9835)	Camel
6rqm	B	A	21	Camelus bactrianus (9837)	Camel
6oq6	D	A	20	Camelidae (9835)	Camel
7t5f	C	A	11	Camelidae (9835)	Camel
6oq7	C	A	5	Camelidae (9835)	Camel
7pa5	B	A	16	Camelidae (9835)	Camel
7r4i	E	B	17	Camelus dromedarius (9838)	Camel
7r4q	D	A	14	Camelus dromedarius (9838)	Camel
1g6v	K	A	21	Camelus dromedarius (9838)	Camel
7r4r	D	C	13	Camelus dromedarius (9838)	Camel
3eba	A	B	17	Camelus dromedarius (9838)	Camel
5e7f	B	H	19	Camelus dromedarius (9838)	Camel
1zmy	A	L	26	Camelus dromedarius (9838)	Camel
1kxq	E	D	16	Camelus dromedarius (9838)	Camel
7tpr	G	C	15	Camelus dromedarius (9838)	Camel
6knm	A	B	23	Camelus bactrianus (9837)	Camel
1kxv	C	A	15	Camelus dromedarius (9838)	Camel
6lr7	B	A	20	Camelus bactrianus (9837)	Camel
6ir1	B	A	17	Camelus bactrianus (9837)	Camel
8ilx	D	B	18	Camelus bactrianus (9837)	Camel
2p45	B	A	14	Camelus dromedarius (9838)	Camel
